# Supplementary material for: Combined PARP and Dual Topoisomerase Inhibition Potentiates Genome Instability and Cell Death in Ovarian Cancer
Source: Int J Mol Sci. 2022 Sep 10;23(18):10503. doi: 10.3390/ijms231810503 (PMC9505822; doi:10.3390/ijms231810503)
Supplement: Supplementary file 1 [file ijms-23-10503-s001.zip]

Archive with 1 entries (1 files):
- ijms-1903189-supplementary.pdf
